# Supplementary material for: A Miniaturized Wireless Micropump Enabled by Confined Acoustic Streaming
Source: Research (Wash D C). 2024 Feb 26;7:0314. doi: 10.34133/research.0314 (PMC10895488; doi:10.34133/research.0314)
Supplement: Supplementary 1 — Supplementary Text Figs. S1 to S12 Tables S1 and S2 Movies S1 to S3 [file research.0314.f1.zip]

Archive with 16 entries (16 files):
- MOVIE1.mp4
- MOVIE2.mp4
- MOVIE3.mp4
- s1.jpg
- s10.jpg
- s11.jpg
- s12.jpg
- s2.jpg
- s3.jpg
- s4.jpg
- s5.jpg
- s6.jpg
- s7.jpg
- s8.jpg
- S9.jpg
- SUPPLEMENTARY MATERIALS.pdf
